# Supplementary material for: Non-Human Primates in Gabon: Occurrence Hotspots, Habitat Dynamics, Protected-Area Performance, and Conservation Challenges
Source: Biology (Basel). 2026 Feb 28;15(5):405. doi: 10.3390/biology15050405 (PMC12985318; doi:10.3390/biology15050405)
Supplement: Supplementary file 1 [file biology-15-00405-s001.zip]

Archive with 1 entries (1 files):
- biology-4131086-supplementary.pdf
